# Supplementary material for: Unveiling the Ovarian Cell Characteristics and Molecular Mechanism of Prolificacy in Goats via Single-Nucleus Transcriptomics Data Analysis
Source: Curr Issues Mol Biol. 2024 Mar 11;46(3):2301–19. doi: 10.3390/cimb46030147 (PMC10969506; doi:10.3390/cimb46030147)
Supplement: Supplementary file 1 [file cimb-46-00147-s001.zip]

Archive with 1 entries (1 files):
- cimb-2875668-supplementary.pdf
